# Supplementary material for: A Novel, Comprehensive A129 Mouse Model for Investigating Dengue Vaccines and Evaluating Pathogenesis
Source: Vaccines (Basel). 2023 Dec 15;11(12):1857. doi: 10.3390/vaccines11121857 (PMC10748371; doi:10.3390/vaccines11121857)
Supplement: Supplementary file 1 [file vaccines-11-01857-s001.zip]

Archive with 1 entries (1 files):
- vaccines-2711591-supplementary.tif
